# Supplementary material for: Perceived attractiveness of Czech faces across 10 cultures: Associations with sexual shape dimorphism, averageness, fluctuating asymmetry, and eye color
Source: PLoS One. 2019 Nov 21;14(11):e0225549. doi: 10.1371/journal.pone.0225549 (PMC6872208; doi:10.1371/journal.pone.0225549)
Supplement: S1 Table — (XLSX) [file pone.0225549.s001.xlsx]

## Sheet: z-score, mean
Photo	Sex (men=0; women=1)	Age	Eye Color (blue=1; brown=2)	Averageness (Procrustes distance from mean)	FA (Procrustes FA score)	SShD score	CZE z-scores	EST z-scores	SWE z-scores	ROU z-scores	TUR z-scores	PRT z-scores	BRA z-scores	IND z-scores	CMR z-scores	NAM z-scores
hm01	0	21	2	0.0610678	0.0228059	-0.0173256	0.912952	1.28611	1.53733	0.957347	0.158519	0.0121597	0.540738	-0.325073	0.325825	0.514698
hm02	0	19	2	0.039858	0.0154638	-0.0172868	0.139648	0.225413	0.121037	0.0587144	0.0727473	-0.0301275	0.00322053	0.520184	0.290463	0.294202
hm03	0	21	2	0.0479	0.0259485	-0.0318843	0.432324	0.0932575	0.284651	0.227202	0.284246	-0.238352	0.167882	0.778021	0.735427	0.666754
hm04	0	21	2	0.04391	0.0291901	-0.0162563	0.107889	-0.0550226	0.0718055	-0.35274	-0.404567	-0.447846	-0.177409	0.430814	-0.334445	-0.0754907
hm05	0	21	2	0.0515007	0.0194305	-0.0202284	-0.368928	-0.310374	-0.158115	-0.160056	0.0325852	-0.424019	-0.336504	1.26884	0.456724	-0.180078
hm06	0	19	2	0.0490771	0.0109014	-0.0365619	-0.523799	-0.673079	-0.486012	-0.567403	-0.344776	-0.43198	-0.114498	-0.683758	-0.178506	0.255145
hm07	0	20	2	0.0517378	0.014411	0.00834013	-0.367042	-0.235	-0.214815	-0.205702	-0.144101	-0.187621	-0.550026	-0.207357	0.319259	0.429682
hm08	0	26	2	0.0632749	0.0149587	-0.030753	0.16641	0.0174757	-0.0345468	0.102721	0.069385	-0.256842	0.189478	0.156351	0.416016	0.187403
hm09	0	19	2	0.061386	0.00950013	-0.0252089	-0.953255	-1.0281	-0.843112	-0.519317	-0.450692	-0.645679	-0.973956	-0.507093	0.34443	-0.11054
hm10	0	21	2	0.0449648	0.0183292	-0.00799939	1.6376	1.50049	1.16729	1.11323	1.03187	1.48844	0.61178	-0.242853	0.552657	-0.108808
hm11	0	19	2	0.0647785	0.0184124	-0.00384012	-0.732708	-0.710881	-0.745638	-0.526569	-0.525558	-0.570074	-0.911843	-0.958154	-0.777212	-0.332798
hm12	0	20	2	0.0433312	0.0207579	-0.0254059	-0.551881	-0.495583	-0.12775	-0.169086	-0.406753	-0.375846	-0.533774	-1.48585	-0.792962	-0.697324
hm13	0	20	2	0.0439099	0.0196203	-0.00902228	-0.295707	-0.441755	-0.376623	-0.0399382	-0.15708	-0.451237	-0.171913	-0.0752542	-0.16289	-0.40206
hm14	0	20	2	0.0884064	0.0153229	-0.0622993	-0.931926	-0.909224	-0.649183	-0.437228	-0.500534	-0.516252	-0.869259	-0.743885	-0.667188	-0.551371
hm15	0	19	2	0.0617387	0.0270616	-0.0230893	0.150285	0.167641	0.454314	-0.160931	-0.112567	0.037637	-0.297493	0.523077	-0.109705	-0.327267
hm16	0	20	2	0.0523097	0.0183766	-0.0271784	-0.150616	-0.318087	-0.281674	-0.619468	-0.33639	-0.45813	-0.532091	0.283353	0.060819	-0.507517
hm17	0	19	2	0.0483506	0.0257588	-0.0190178	-0.205253	-0.285586	-0.388153	-0.516909	-0.406504	-0.383685	-0.626174	-1.01132	-0.540051	-0.223144
hm18	0	20	2	0.0503457	0.0249621	-0.0298281	0.181832	0.0912786	-0.153873	0.186308	0.43797	-0.248096	-0.270012	0.761644	0.249913	-0.0371914
hm19	0	20	2	0.0522975	0.0256475	-0.0339075	-0.463725	-0.205379	-0.277108	-0.448309	-0.414718	-0.573012	-0.730868	-0.142348	-0.382771	-0.553183
hm20	0	22	2	0.0562491	0.0270229	-0.0103045	0.178068	0.389445	0.285074	0.0546742	0.389602	0.329741	-0.210343	-0.251766	0.274426	0.1834
hm21	0	20	2	0.0507253	0.0176595	0.000256427	-0.00952119	-0.0435726	0.320324	0.124098	0.23335	0.21756	-0.173236	0.786315	0.775811	0.869964
hm22	0	20	2	0.0759994	0.0209215	-0.0121666	0.362078	0.0024655	0.363377	0.270405	0.477152	0.135191	0.275773	0.627893	0.763243	0.881567
hm23	0	20	2	0.0461454	0.0195675	-0.0161979	0.218073	0.0631833	0.438288	0.300113	-0.135823	-0.192248	-0.196654	-0.610656	0.39957	0.645732
hm24	0	20	2	0.0692235	0.0199007	0.00596142	-0.401284	-0.268857	0.0132099	0.898388	0.250713	-0.201561	-0.362545	0.634283	0.264064	-0.0187225
hm25	0	22	2	0.0490775	0.0193038	-0.0148598	-0.946169	-1.01924	-0.709406	-0.790327	-0.480689	-0.58481	-0.734581	-0.460044	-0.597258	-0.729021
hm26	0	23	2	0.0430007	0.0211905	-0.0198464	0.182601	0.221963	-0.0029622	0.296059	0.314371	-0.0659661	-0.194442	0.0712869	0.391022	0.499604
hm27	0	19	2	0.0402411	0.0199738	-0.0184933	1.10031	1.14256	1.51313	0.374682	0.381954	0.913834	0.828161	0.555678	0.756627	1.30486
hm28	0	20	2	0.0803149	0.0192667	-0.0513758	-0.498744	-0.714241	-0.747409	-0.59208	-0.470912	-0.605409	-0.753561	-0.291338	-0.442563	-0.522529
hm29	0	21	2	0.0435602	0.0210256	-0.033533	-0.0457971	-0.199635	-0.121287	0.190056	0.18484	0.0363405	-0.08076	0.410773	0.270259	0.0110964
hm30	0	20	2	0.0539649	0.0171818	-0.0150595	-0.18479	-0.357931	-0.18926	-0.0717646	-0.0466494	-0.307905	-0.496135	-0.586392	0.0644911	-0.0528348
mm01	0	21	1	0.0635683	0.0165484	0.00320782	0.244555	0.274086	0.155078	-0.106252	-0.0720016	-0.0142763	0.0818097	-1.15209	0.15896	-0.20875
mm02	0	26	1	0.0518279	0.0234856	-0.00841416	-0.634636	-0.469778	-0.232648	-0.409188	0.0386223	-0.130201	-0.329545	0.298759	0.0477754	-0.0959807
mm03	0	27	1	0.0454636	0.0139048	-0.0104502	0.609106	0.554122	0.0114165	0.617833	0.388908	0.543312	0.413294	1.26047	0.699098	0.117063
mm04	0	19	1	0.0475138	0.0170858	-0.0106092	0.121948	0.0541939	0.0717157	0.0916443	-0.163372	0.304068	0.112752	-0.140373	0.304926	0.0350913
mm05	0	19	1	0.0430902	0.0170986	-0.00237266	0.0785609	0.575983	0.766478	0.460621	0.53142	0.851038	0.383158	0.866041	0.341287	0.780272
mm06	0	20	1	0.0499513	0.0242419	-0.0311552	0.419935	0.438837	0.355002	0.161646	-0.133967	0.408663	0.331501	0.456377	0.187026	-0.305102
mm07	0	23	1	0.0842696	0.0146095	0.0241347	-0.0916382	0.0954955	-0.284803	-0.110657	0.0302126	0.145425	0.152689	0.461303	-0.161101	0.0499274
mm08	0	22	1	0.0722793	0.0225199	-0.0166593	-0.608665	-0.563511	-0.684619	-0.480289	-0.370856	-0.469252	-0.496673	0.175052	0.51565	-0.310456
mm09	0	19	1	0.0477118	0.0132065	0.00263315	0.010276	0.0653187	-0.0235317	-0.18714	0.865762	0.399642	0.164869	1.16452	0.376688	0.357753
mm10	0	23	1	0.0474401	0.0182183	-0.0370599	-0.574803	-0.363488	-0.623319	-0.618304	-0.0663994	-0.361292	-0.340971	-0.259112	0.0445839	-0.307854
mm11	0	24	1	0.0526328	0.0244418	-0.00855199	-0.148385	0.0332309	0.0979157	-0.427263	-0.149496	0.0902706	-0.414137	-0.663815	-0.465686	-0.519921
mm12	0	23	1	0.0523767	0.0178633	-0.0324656	0.173214	0.230664	0.0772881	0.196842	-0.155948	0.102525	-0.160638	0.550949	0.167015	-0.0295181
mm13	0	20	1	0.0430489	0.0279332	-0.0106625	-0.0650844	0.481201	0.279664	0.141588	0.0861425	0.0813424	0.186899	-0.35231	0.0257188	-0.0257362
mm14	0	24	1	0.0767498	0.0222709	-0.00646842	0.267599	0.154265	0.298437	0.794841	0.0349796	0.423126	0.203575	-0.126754	-0.017729	0.128816
mm15	0	20	1	0.0410612	0.0227412	-0.0305594	-0.158649	-0.316671	-0.533491	-0.167388	-0.173105	-0.0394645	-0.00888569	0.328019	-0.181787	-0.0664691
mm16	0	24	1	0.0535346	0.0337926	-0.00224714	0.245504	0.20903	0.140758	0.518414	-0.078032	0.289672	0.34645	0.498679	-0.136742	-0.0605358
mm17	0	34	1	0.059988	0.0197288	-0.020521	-0.812034	-0.861556	-0.61601	-0.453698	-0.270465	-0.369182	-0.708531	-0.561947	-0.50937	-0.552237
mm18	0	24	1	0.0447298	0.00908345	-0.0140813	0.702725	1.01705	0.371813	0.511796	0.248415	0.240009	0.293369	-0.121351	0.403812	0.165606
mm19	0	19	1	0.0593394	0.0211625	0.0102175	0.382387	0.176075	0.172952	0.522932	0.18768	0.467414	-0.00119798	0.485348	0.400647	0.0775668
mm20	0	21	1	0.0652246	0.0256434	-0.0376773	-0.066025	0.103069	-0.297168	-0.0823351	0.108473	0.069937	-0.142091	1.3513	0.258831	-0.0152101
mm21	0	22	1	0.0540744	0.0225499	-0.00443737	0.862686	1.20444	0.993748	1.02099	0.495094	1.28098	0.913377	-0.477429	-0.194004	0.0590786
mm22	0	23	1	0.0578406	0.0218846	0.00285373	0.000183123	-0.160805	-0.114781	-0.278367	-0.364008	-0.232652	-0.546095	-0.741818	-0.350846	-0.185423
mm23	0	20	1	0.0671694	0.015469	-0.00667685	0.489817	0.249369	0.152889	0.0497999	-0.260812	0.0663525	-0.259699	0.620481	-0.263341	-0.750392
mm24	0	20	1	0.0448866	0.0143811	-0.0308057	-0.246405	-0.137109	-0.310224	-0.33547	-0.0209601	0.0278849	0.0203982	-0.590718	-0.36896	0.372952
mm25	0	21	1	0.0467586	0.014667	-0.0181006	0.730988	0.369604	0.296608	-0.118268	-0.214857	0.576272	-0.26363	-0.610112	-0.105792	-0.039217
mm26	0	20	1	0.084849	0.0255562	0.0070497	-0.145591	-0.191826	-0.540054	-0.231943	0.0404298	0.0156002	-0.408905	-0.346346	-0.353482	-0.246757
mm27	0	20	1	0.0807491	0.0226854	-0.00805505	-0.183614	-0.212253	-0.37611	-0.535272	-0.0604124	-0.21279	-0.723557	-1.38622	-0.246833	-0.345819
mm28	0	19	1	0.0618464	0.021138	-0.0116157	0.931348	0.804099	1.42816	1.12202	0.882575	1.16673	0.753063	0.0913889	0.925565	0.199529
mm29	0	20	1	0.0455157	0.022543	-0.0183397	0.0569944	-0.177449	-0.23486	0.0287878	0.163317	-0.0852092	-0.0315185	0.590155	0.810765	0.653559
mm30	0	21	1	0.0716945	0.0104655	-0.0339339	-0.731228	-0.565411	-0.861205	-0.674082	-0.528331	-0.61016	-0.772439	-0.893825	-0.523895	-0.246063
hz01	1	18	2	0.0700294	0.0178461	0.0279521	0.94501	0.813946	0.534323	0.893984	0.760122	1.02498	1.01712	1.7349	1.33115	0.851991
hz02	1	22	2	0.0512368	0.0157421	0.00302975	0.407246	0.527744	0.47093	0.806763	-0.177293	0.385483	0.428515	0.730806	0.393346	0.385857
hz03	1	21	2	0.0474525	0.0147542	0.0178564	0.295795	0.202126	0.361777	0.938426	-0.286895	0.117658	0.300861	-0.234833	0.351947	0.0353233
hz04	1	20	2	0.045759	0.0271061	0.00665945	0.566104	0.264856	0.18467	0.688349	0.154208	0.326516	0.460534	0.0228283	0.293004	0.210305
hz05	1	19	2	0.044812	0.0270566	0.00800451	0.22914	0.243966	0.378164	0.82341	-0.0234987	0.217577	0.612193	0.402941	0.694679	0.320871
hz06	1	20	2	0.0407116	0.0181161	0.012183	0.446832	0.0535711	0.192752	0.92135	0.23622	0.279632	0.260115	1.58973	1.10737	0.534401
hz07	1	20	2	0.0480439	0.0130292	-0.00141921	-0.364995	-0.243227	-0.395007	0.610198	-0.500254	-0.475085	-0.374071	-0.806096	0.321252	0.131448
hz08	1	19	2	0.0492188	0.0226567	0.0194384	-0.0896245	-0.0488492	0.121785	0.662151	-0.213417	-0.219467	-0.10875	-0.464933	0.0143957	-0.105675
hz09	1	20	2	0.0633356	0.0212647	-0.0107015	-0.372996	0.117882	-0.647674	0.579597	-0.207146	-0.409275	-0.275145	-0.135248	-0.550186	-0.627137
hz10	1	19	2	0.0499763	0.0155178	0.0214625	-0.0811285	0.0733076	0.611969	1.08797	-0.0250669	0.198114	0.787032	0.244674	-0.0744309	-0.319758
hz11	1	21	2	0.0493389	0.0157703	0.0175671	-0.469715	-0.192211	-0.804198	0.67467	-0.591726	-0.322915	-0.316466	0.287138	-0.317305	-0.187941
hz12	1	20	2	0.0540978	0.0175526	0.0061809	-0.218918	-0.131184	-0.238664	0.709507	-0.017923	-0.409716	-0.0100152	-0.116482	-0.238451	-0.243473
hz13	1	21	2	0.0408344	0.0203223	0.0144685	-0.478012	-0.580811	-0.667519	0.720552	-0.693445	-0.77177	-0.463326	-0.522873	-0.999732	-0.856681
hz14	1	21	2	0.0517704	0.0198396	0.0114916	-0.1422	-0.45125	-0.314645	0.626493	-0.351064	-0.499537	-0.227504	-0.703001	-0.556316	-0.329884
hz15	1	20	2	0.0565432	0.0143727	0.00853417	-0.218419	-0.0857276	-0.47287	0.93156	-0.332612	-0.199184	0.10677	0.568165	-0.18035	-0.251837
hz16	1	23	2	0.0634159	0.0181722	0.0102245	-0.658601	-0.527075	-0.63556	0.68625	-0.581907	-0.847428	-0.72542	-0.377087	0.68792	-0.651481
hz17	1	20	2	0.0522865	0.0127864	0.0138506	0.049354	-0.0338926	0.088801	0.898454	0.0290555	0.0780626	0.551567	0.230619	0.565895	0.422894
hz18	1	21	2	0.0576968	0.0172801	0.0162242	-1.04357	-1.15359	-1.09797	0.697144	-0.830559	-1.01635	-0.865889	-0.779432	-0.263051	-0.359671
hz19	1	24	2	0.0547015	0.0171235	0.0122052	-0.142329	-0.165976	-0.205527	0.708547	-0.487572	-0.340504	-0.362631	-0.569428	-0.968161	-0.622775
hz20	1	19	2	0.0449898	0.0200953	0.00374291	-0.390214	-0.00746096	-0.533099	0.685985	-0.553806	-0.515154	-0.469692	-0.906755	0.139277	-0.290742
hz21	1	20	2	0.0467256	0.0270513	0.0263615	0.900311	0.741352	0.67712	0.701679	0.379054	0.443861	0.73344	1.5875	0.0402315	0.23882
hz22	1	21	2	0.0633398	0.014588	-0.0104845	-0.430973	-0.445321	-0.678657	0.482944	-0.411065	-0.588562	-0.336434	1.53102	0.113844	0.0202929
hz23	1	20	2	0.0612816	0.014598	0.0355979	1.224	0.913301	0.631533	0.942594	0.732334	1.17858	1.28077	0.509083	1.29318	1.19493
hz24	1	21	2	0.0643827	0.0177156	0.0271344	-0.806841	-0.8089	-0.828195	1.04426	-0.51218	-0.552727	-0.668614	-0.329673	-0.476083	-0.0621338
hz25	1	20	2	0.0465652	0.0149722	0.0195208	0.140251	0.454838	0.793131	0.847863	-0.0279067	0.0624371	0.554725	0.221752	0.259552	0.0665163
hz26	1	20	2	0.0532587	0.0182192	0.0177701	-0.100131	-0.0418369	-0.438887	0.609512	-0.312292	-0.320537	-0.335111	-0.955613	-0.120493	-0.0856967
hz27	1	19	2	0.0598592	0.010835	0.0379591	0.155623	-0.107579	-0.19377	0.723613	-0.0886298	-0.637411	-0.102615	-0.409472	-0.326021	-0.540971
hz28	1	22	2	0.0778788	0.0110585	0.0477648	-0.378945	0.0770767	-0.24556	0.738139	-0.320962	-0.363466	-0.350735	0.110928	0.245162	0.539429
hz29	1	20	2	0.0537998	0.0196185	0.0175082	-0.27059	-0.172287	0.0356834	0.63139	-0.395403	-0.432725	-0.411959	-0.551681	-0.170228	0.442095
hz30	1	22	2	0.0519275	0.0118377	0.0209653	0.106326	0.629133	-0.0126593	1.21102	-0.223706	-0.0106782	0.0275483	-0.661437	0.100684	0.666782
mz01	1	21	1	0.0499959	0.0115839	0.0332365	0.381107	0.271022	0.272375	0.79543	0.752525	0.663316	0.482306	0.351729	-0.00402487	0.572422
mz02	1	21	1	0.0435142	0.0130435	-0.00214937	0.166504	-0.254698	0.431484	0.795851	0.242479	-0.0434194	0.483706	-0.256022	0.40927	0.101774
mz03	1	21	1	0.0562238	0.0140856	0.0282264	-0.76597	-0.77927	-0.659397	0.650743	-0.476435	-0.881912	-0.624888	-0.494017	-0.696374	-0.696493
mz04	1	19	1	0.0363965	0.0178547	0.0151789	1.03151	0.933462	1.23257	1.04281	0.716057	1.11746	1.036	-0.290982	0.223708	0.284667
mz05	1	21	1	0.0408166	0.0117006	0.0261746	0.506274	0.556731	0.651725	0.907173	0.833659	0.627632	1.30203	0.899488	0.309453	0.507172
mz06	1	21	1	0.0570004	0.0221181	0.0206547	0.402488	0.763922	0.938617	1.11373	0.89752	0.676523	1.29441	-0.63761	-0.30365	0.0706566
mz07	1	20	1	0.054363	0.0127221	0.0283634	-0.839889	-0.616105	-0.484449	0.561054	-0.511579	-0.327482	-0.262486	-0.577324	-0.564898	-0.493778
mz08	1	21	1	0.0396998	0.0110752	-0.00148047	-0.479486	-0.395007	-0.325949	0.737927	-0.260609	-0.440255	-0.13839	-0.157559	0.401323	0.0413438
mz09	1	23	1	0.0662331	0.0265427	0.0163594	-0.463989	-0.375718	-0.487007	0.659451	-0.0382775	-0.411957	-0.274512	-0.525143	-0.451845	-0.438709
mz10	1	20	1	0.0324777	0.0163388	0.0225172	-0.299715	-0.479304	-0.525422	0.727442	-0.141391	-0.245184	-0.438803	-0.324556	-0.530378	-0.31325
mz11	1	22	1	0.0625714	0.020156	0.00744079	-0.775125	-0.877938	-0.765154	0.576339	-0.172046	-0.672182	-0.497997	-0.698906	-0.472936	-0.516004
mz12	1	20	1	0.0551354	0.0210767	0.0457381	0.947153	0.744374	1.26855	1.07196	1.21931	1.52607	1.59223	0.417807	0.907619	0.592702
mz13	1	23	1	0.0360556	0.0103053	0.0101745	-0.194068	-0.298355	-0.131294	0.783412	-0.236608	-0.0346732	0.0506431	-0.533493	0.0490389	0.00498151
mz14	1	22	1	0.0532634	0.0162957	0.0095888	0.257631	0.134929	0.10938	0.780765	0.411551	0.129395	0.374433	1.91793	0.00626532	0.0031781
mz15	1	19	1	0.0466008	0.0176303	0.017472	0.643453	0.369029	0.241403	1.10954	0.275749	0.836232	0.496397	0.28363	0.39643	0.746831
mz16	1	20	1	0.0377502	0.0133933	0.0213763	1.34443	1.19206	1.50073	1.02167	1.57024	1.28704	1.74159	0.597928	0.26481	0.0626546
mz17	1	21	1	0.0603473	0.0136672	0.0225535	0.0275614	0.143177	-0.0145308	0.696291	0.0972303	0.138098	-0.0121339	-0.435575	0.2036	0.703051
mz18	1	20	1	0.0628084	0.0285073	0.0176246	0.0723211	-0.46336	-0.322606	0.7478	-0.267722	0.141071	-0.023874	-0.729488	-0.359235	-0.360097
mz19	1	21	1	0.042018	0.0208619	0.0164218	0.112694	-0.517623	-0.171256	0.743015	0.174229	0.28386	0.0110262	0.253118	-0.0663485	-0.342154
mz20	1	20	1	0.0423589	0.0202365	0.0209901	-0.680898	-0.444168	-0.672785	0.623649	-0.355535	-0.349766	-0.292247	-0.810128	-0.151446	-0.2034
mz21	1	22	1	0.0443648	0.0194963	0.00925886	-0.754245	-0.950596	-1.12033	0.686452	-0.851857	-0.844315	-0.890683	-1.14016	-1.23115	-0.703376
mz22	1	21	1	0.0465455	0.0104698	0.0318273	0.921365	0.863299	1.0778	1.13953	0.881063	1.04088	0.753555	0.790519	0.864529	0.980004
mz23	1	21	1	0.0762786	0.0195529	0.00623839	-0.59857	-0.686198	-0.605808	0.48238	-0.37446	-0.659713	-0.595452	-0.805436	-0.48131	-0.365538
mz24	1	21	1	0.0433322	0.0192079	0.00898051	0.050279	0.418144	0.761398	0.967657	-0.122705	0.161971	0.113674	0.217831	0.0608687	0.333592
mz25	1	20	1	0.046336	0.0164682	0.0125304	0.624376	0.761198	0.945012	0.759161	0.560243	0.326999	1.52733	1.764	0.0976068	-0.0926373
mz26	1	21	1	0.0566564	0.0121412	0.0223344	0.162686	0.385112	0.22158	0.837148	0.160986	0.147409	0.35853	0.527591	-0.267955	-0.425218
mz27	1	20	1	0.0468225	0.012204	-0.00245835	-1.23845	-0.940403	-1.05097	0.46966	-0.795986	-0.887688	-0.795584	-1.03769	-1.1725	-0.904519
mz28	1	22	1	0.0434321	0.00774536	0.0328168	0.0576063	0.204707	0.0628177	0.788415	0.700065	0.0876619	0.294964	-0.426566	0.148816	0.148592
mz29	1	19	1	0.0673426	0.0116449	-0.0118238	-0.570007	-0.602413	-0.483662	0.547942	-0.458295	-0.72147	-0.458648	-1.21688	-0.96649	-0.32235
mz30	1	20	1	0.0475208	0.0228511	0.0309769	1.14318	1.02407	1.433	1.02318	1.44593	1.94801	1.60841	1.82792	0.665123	0.497803
Photo							CZE mean	EST mean	SWE mean	ROU mean	TUR mean	PRT mean	BRA mean	IND mean	CMR mean	NAM mean
hm01							3.875	4.14754	3.65116	2.80952	1.95652	1.83824	4.64286	2.85185	3.7451	4.36
hm02							2.8875	3	2.4186	2.09524	1.82609	1.79412	3.82143	3.62963	3.70588	3.88
hm03							3.3	2.86885	2.65116	2.2619	2	1.66176	4.03571	3.92593	4.35294	4.4
hm04							2.9375	2.67213	2.44186	1.64286	1.47826	1.45588	3.75	3.59259	2.78431	3.28
hm05							2.35	2.37705	2	1.78571	1.91304	1.47059	2.96429	4.2963	3.98039	3.04
hm06							2.1875	1.95082	1.74419	1.35714	1.52174	1.45588	3.67857	2.44444	2.98039	3.88
hm07							2.325	2.45902	2.09302	1.7381	1.78261	1.64706	2.67857	2.85185	3.70588	3.92
hm08							2.975	2.77049	2.32558	2.07143	1.86957	1.66176	3.89286	3.37037	3.88235	3.84
hm09							1.6375	1.57377	1.44186	1.42857	1.3913	1.27941	1.89286	2.62963	3.76471	3.2
hm10							4.6625	4.31148	3.48837	3.02381	2.73913	2.92647	4.78571	2.96296	4.13725	3.4
hm11							1.925	1.91803	1.62791	1.38095	1.30435	1.36765	2.42857	2.22222	2.11765	2.96
hm12							2.25	2.13115	2.11628	1.7619	1.43478	1.57353	3.03571	1.66667	2.09804	2.44
hm13							2.45	2.2459	1.97674	1.97619	1.78261	1.47059	3.39286	3.07407	3.01961	2.68
hm14							1.7375	1.67213	1.67442	1.5	1.30435	1.41176	2.39286	2.40741	2.31373	2.72
hm15							2.975	2.90164	2.7907	1.78571	1.73913	1.86765	2.82143	3.74074	3.13725	2.92
hm16							2.6125	2.31148	2.04651	1.30952	1.43478	1.42647	3.10714	3.33333	3.39216	2.8
hm17							2.5125	2.45902	1.88372	1.47619	1.3913	1.55882	2.71429	2.14815	2.43137	3.2
hm18							3.0375	2.83607	2.25581	2.2619	1.91304	1.64706	3.28571	3.88889	3.62745	3.44
hm19							2.2125	2.44262	2.02326	1.5	1.34783	1.36765	2.42857	3	2.72549	2.48
hm20							2.9625	3.19672	2.62791	2.04762	2.26087	2.05882	3.60714	2.96296	3.80392	3.6
hm21							2.7375	2.65574	2.55814	2.19048	2.08696	2.01471	2.96429	3.81481	4.43137	4.88
hm22							3.225	2.77049	2.62791	2.19048	2.13043	1.91176	4.17857	3.81481	4.35294	4.72
hm23							3.0375	2.77049	2.72093	2.33333	1.65217	1.66176	3.46429	2.59259	3.88235	4.68
hm24							2.275	2.42623	2.27907	2.71429	2	1.64706	3.03571	3.7037	3.70588	3.4
hm25							1.675	1.57377	1.62791	1.11905	1.3913	1.32353	2.39286	2.62963	2.41176	2.28
hm26							2.975	3	2.25581	2.35714	2.17391	1.79412	3.57143	3.18519	3.86275	4.52
hm27							4	3.95082	3.69767	2.38095	2.3913	2.54412	4.96429	3.66667	4.43137	5.52
hm28							2.225	1.91803	1.60465	1.33333	1.34783	1.32353	2.42857	2.88889	2.62745	2.64
hm29							2.725	2.44262	2.27907	2.02381	1.91304	1.83824	3.60714	3.44444	3.68627	3.48
hm30							2.5625	2.32787	2.11628	1.85714	1.86957	1.58824	2.85714	2.51852	3.39216	3.56
mm01							2.73594	3.09836	2.53488	1.83333	1.86957	1.82353	3.96429	2.03704	3.5098	3.08
mm02							2.71695	2.21311	2.13953	1.54762	1.95652	1.70588	2.96429	3.44444	3.37255	3.2
mm03							2.71411	3.31148	2.30233	2.5	2.34783	2.20588	4.71429	4.33333	4.29412	3.72
mm04							2.70435	2.81967	2.34884	2.07143	1.73913	2.07353	3.85714	3.03704	3.78431	3.68
mm05							2.70046	3.31148	3	2.38095	2.21739	2.47059	4.67857	4	3.70588	4.96
mm06							2.7063	3.21311	2.65116	2.14286	1.69565	2.11765	4.71429	3.59259	3.5098	3.08
mm07							2.71495	2.80328	2.04651	1.88095	1.91304	1.98529	3.82143	3.55556	3.05882	3.48
mm08							2.72145	2.08197	1.67442	1.47619	1.34783	1.44118	2.71429	3.25926	4.07843	3.16
mm09							2.71722	2.78689	2.27907	1.80952	2.69565	2.11765	4.14286	4.25926	3.82353	3.92
mm10							2.73522	2.29508	1.72093	1.35714	1.82609	1.52941	3.07143	2.92593	3.41176	3.04
mm11							2.70309	2.77049	2.37209	1.52381	1.78261	1.92647	2.89286	2.51852	2.66667	2.6
mm12							2.71606	3.01639	2.4186	2.07143	1.73913	1.97059	3.25	3.74074	3.52941	3.4
mm13							2.72383	3.22951	2.55814	2.14286	1.91304	1.91176	3.75	2.81481	3.37255	3.6
mm14							2.72839	2.91803	2.67442	2.66667	1.91304	2.16176	3.92857	3.03704	3.33333	3.68
mm15							2.74491	2.36066	1.81395	1.7619	1.6087	1.83824	3.89286	3.48148	2.98039	3.24
mm16							2.74107	2.98361	2.55814	2.54762	1.78261	2.11765	4.53571	3.7037	3.07843	3.56
mm17							2.74322	1.7377	1.69767	1.5	1.3913	1.54412	2.64286	2.59259	2.58824	2.6
mm18							2.74706	3.88525	2.62791	2.45238	2.21739	2.07353	4.21429	3	3.94118	3.72
mm19							2.74222	2.96721	2.46512	2.47619	2.13043	2.25	3.57143	3.7037	3.92157	3.36
mm20							2.75105	2.86885	2.02326	1.90476	1.95652	1.89706	3.78571	4.40741	3.62745	3.64
mm21							2.74753	4.11475	3.18605	3.04762	2.43478	2.80882	5.35714	2.7037	3.05882	3.44
mm22							2.74769	2.5082	2.2093	1.69048	1.52174	1.67647	2.75	2.44444	2.76471	3.12
mm23							2.73974	2.96721	2.46512	2.02381	1.65217	1.91176	3.14286	3.77778	2.90196	2.36
mm24							2.73478	2.55738	2.02326	1.59524	1.6087	1.83824	3.53571	2.51852	2.68627	3.96
mm25							2.74244	3.14754	2.60465	1.83333	1.56522	2.30882	3.17857	2.59259	3.09804	3.24
mm26							2.76023	2.55738	1.83721	1.7381	2	1.76471	3.21429	2.74074	2.76471	2.92
mm27							2.75665	2.4918	2	1.42857	1.82609	1.64706	2.53571	1.81481	2.88235	2.96
mm28							2.73593	3.65574	3.69767	3.16667	2.73913	2.76471	4.96429	3.25926	4.62745	3.72
mm29							2.74444	2.52459	2.13953	1.95238	1.86957	1.72059	3.5	3.7037	4.47059	4.4
mm30							2.74477	2.06557	1.46512	1.2619	1.34783	1.35294	2.42857	2.22222	2.52941	3.16
hz01							3.78125	4	3.2093	3.88235	3.30303	3.64706	5.65	5.41935	4.80392	5.37931
hz02							3.28125	3.68	3.13953	3.08824	2.21212	2.82353	4.25	4.25806	3.7451	4.68966
hz03							3.03125	3.44	2.97674	2.94118	2.09091	2.64706	4.75	2.96774	3.62745	4.24138
hz04							3.46875	3.44	2.81395	3.29412	2.63636	2.76471	5.1	3.3871	3.64706	4.34483
hz05							3.125	3.44	3.04651	2.88235	2.36364	2.82353	5.25	3.80645	4.11765	4.55172
hz06							3.3125	3.08	2.81395	3.32353	2.84848	2.82353	4.75	5.29032	4.62745	4.96552
hz07							2.40625	2.84	2.23256	2.05882	1.84848	1.94118	2.8	2.35484	3.70588	4.27586
hz08							2.625	3.08	2.76744	2.35294	2.21212	2.17647	3.15	2.74194	3.23529	3.86207
hz09							2.34375	3.08	1.95349	2.23529	2.33333	2	2.9	3.16129	2.66667	3.06897
hz10							2.78125	3.24	3.25581	3.14706	2.51515	2.64706	4.75	3.64516	3.17647	3.55172
hz11							2.28125	2.88	1.74419	2.02941	1.75758	2.05882	3.35	3.70968	2.92157	3.86207
hz12							2.53125	2.92	2.34884	2.26471	2.54545	2.05882	4.5	3.19355	3.03922	3.7931
hz13							2.3125	2.4	1.90698	1.73529	1.66667	1.58824	3.2	2.67742	2.09804	2.86207
hz14							2.65625	2.56	2.27907	2.23529	2.0303	1.94118	3.2	2.48387	2.56863	3.51724
hz15							2.5625	3.12	2.11628	2.76471	2.09091	2.17647	4.2	4.03226	3.01961	3.62069
hz16							2.0625	2.44	1.93023	2.05882	1.75758	1.52941	2.6	2.80645	4.11765	3.13793
hz17							2.90625	3	2.74419	3.11765	2.63636	2.58824	4.8	3.67742	3.98039	4.68966
hz18							1.5625	1.76	1.4186	1.52941	1.51515	1.35294	2.3	2.3871	2.98039	3.44828
hz19							2.71875	2.96	2.4186	2.55882	1.84848	2.05882	3.4	2.6129	2.13725	3.17241
hz20							2.375	3.08	2.06977	2.20588	1.84848	1.94118	3.6	2.19355	3.43137	3.86207
hz21							3.78125	3.96	3.39535	3.58824	3.0303	3	5.1	5.29032	3.29412	4.48276
hz22							2.34375	2.64	1.88372	2.05882	2	1.88235	3.1	5.29032	3.47059	4.06897
hz23							4.21875	4.12	3.25581	3.23529	3.51515	3.64706	5.95	3.96774	4.82353	5.82759
hz24							1.78125	2.16	1.69767	1.91176	1.87879	1.94118	2.75	2.90323	2.66667	3.93103
hz25							2.90625	3.68	3.48837	3.11765	2.45455	2.52941	4.55	3.64516	3.54902	4.24138
hz26							2.78125	3	2.13953	1.97059	2.12121	2.11765	3.35	2.19355	3.11765	4.03448
hz27							3.09375	2.96	2.44186	2.32353	2.30303	1.76471	3.35	2.83871	2.90196	3.27586
hz28							2.375	3.12	2.34884	2.26471	2.15152	2.11765	3.5	3.3871	3.54902	4.7931
hz29							2.53125	2.92	2.67442	1.97059	2.12121	2	3.3	2.70968	3.05882	4.65517
hz30							2.96875	3.92	2.62791	3.08824	2.15152	2.47059	4.1	2.48387	3.47059	5.10345
mz01							3.28125	3.36	2.95349	3.23529	3.54545	3.05882	4.6	3.74194	3.21569	4.93103
mz02							3	2.76	3.13953	3.08824	2.93939	2.47059	4.5	3	3.76471	4.2069
mz03							1.90625	2.2	1.90698	1.82353	1.9697	1.47059	2.85	2.70968	2.47059	3.13793
mz04							4.09375	4.28	3.95349	3.61765	3.42424	3.64706	5.65	2.93548	3.4902	4.41379
mz05							3.4375	3.84	3.37209	3.70588	3.57576	3.11765	5.9	4.45161	3.58824	4.7931
mz06							3.28125	4.08	3.67442	3.58824	3.69697	3.23529	5.95	2.51613	2.88235	4.13793
mz07							1.8125	2.36	2.06977	1.88235	1.81818	2.11765	2.95	2.64516	2.60784	3.37931
mz08							2.28125	2.64	2.27907	2.32353	2.24242	1.94118	3.9	3.12903	3.7451	4.31034
mz09							2.3125	2.68	2.11628	2.29412	2.51515	2	2.85	2.70968	2.7451	3.51724
mz10							2.46875	2.6	2.02326	2.61765	2.48485	2.17647	3.15	2.90323	2.62745	3.55172
mz11							1.90625	2.08	1.7907	1.82353	2.27273	1.70588	3.25	2.48387	2.70588	3.34483
mz12							3.90625	4.04	3.95349	3.61765	3.93939	4.11765	6.5	3.83871	4.37255	4.75862
mz13							2.59375	2.68	2.46512	2.70588	2.21212	2.41176	3.85	2.64516	3.33333	4
mz14							3.03125	3.32	2.74419	2.73529	3	2.52941	4.6	5.58065	3.27451	4.24138
mz15							3.53125	3.52	2.90698	3.35294	2.93939	3.41176	4.85	3.6129	3.76471	5.17241
mz16							4.34375	4.44	4.18605	4.17647	4.18182	3.76471	6.35	4.06452	3.58824	4.13793
mz17							2.90625	3.28	2.5814	2.47059	2.66667	2.76471	3.95	2.74194	3.52941	5.10345
mz18							2.875	2.6	2.25581	2.5	2.15152	2.58824	3.7	2.45161	2.84314	3.65517
mz19							2.90625	2.52	2.44186	2.47059	2.72727	2.82353	4.15	3.58065	3.17647	3.65517
mz20							2.09375	2.6	1.88372	2.11765	2.15152	2.11765	3.2	2.29032	3.05882	3.82759
mz21							1.90625	2	1.39535	1.79412	1.42424	1.52941	2.3	2	1.84314	3.13793
mz22							3.71875	4.08	3.69767	3.5	3.60606	3.64706	5.45	4.29032	4.37255	5.31034
mz23							2.0625	2.32	1.97674	1.67647	2.09091	1.70588	2.65	2.41935	2.70588	3.65517
mz24							2.90625	3.44	3.4186	3.08824	2.27273	2.52941	3.95	3.6129	3.33333	4.72414
mz25							3.625	3.96	3.62791	3.08824	3.27273	2.82353	6.15	5.48387	3.43137	3.82759
mz26							3.0625	3.48	2.81395	3	2.66667	2.52941	4.55	4	2.96078	3.55172
mz27							1.375	2.04	1.46512	1.55882	1.48485	1.47059	1.85	2.12903	1.86275	2.72414
mz28							2.90625	3.32	2.74419	2.73529	3.39394	2.58824	4.45	2.83871	3.45098	4.31034
mz29							2.09375	2.32	2.06977	1.70588	1.93939	1.64706	2.8	1.83871	2.09804	3.62069
mz30							4	4.28	4.13953	4.38235	4.21212	4.52941	6.9	5.48387	4.01961	4.82759
